# Supplementary material for: Effect of Exercise Programs on Physical Performance in Community-Dwelling Older Adults with and without Frailty: Systematic Review and Meta-Analysis
Source: Geriatrics (Basel). 2024 Jan 8;9(1):8. doi: 10.3390/geriatrics9010008 (PMC10801556; doi:10.3390/geriatrics9010008)
Supplement: Supplementary file 1 [file geriatrics-09-00008-s001.zip]

Archive with 1 entries (1 files):
- geriatrics-2675021-supplementary.pdf
